# Supplementary material for: Effects of Exposure to Ozone on the Ocular Surface in an Experimental Model of Allergic Conjunctivitis
Source: PLoS One. 2017 Jan 3;12(1):e0169209. doi: 10.1371/journal.pone.0169209 (PMC5207719; doi:10.1371/journal.pone.0169209)
Supplement: S1 File — (XLSX) [file pone.0169209.s001.xlsx]

## Sheet: tear secretion
NC	FA_0	FA_1	FA_2	OZ0.5_0	OZ0.5_1	OZ0.5_2	OZ2.0_0	OZ2.0_1	OZ2.0_2
7	5	14	5	2.5	4	1	6	4	1
8	4	5	7	2.5	4	2	7	3	2
7	3	2	7	5	7	2	6	7	2
6	4	3	3	5	5	2	7	2	2
8	5	4	5	8	5	2	6	5	4
9	12	4	3	12	5	1	6	2	4
7	8	5	7	8	4	3	8	2	6
8	6	3	3	10	6	2	6	3	3
6	5.8	5	5	6.6	5	1.8	6.5	3.5	3
7	5.9	5	5	6.6	5	1.8	6.5	3.5	3

## Sheet: chemosis
NC	FA_0	FA_1	FA_2	OZ0.5_0	OZ0.5_1	OZ0.5_2	OZ2.0_0	OZ2.0_1	OZ2.0_2
0	1	1	0	2	2	2	2	3	3
0	1	1	0	1	2	2	1	2	3
0	2	1	1	1	2	2	2	2	1
1	2	1	1	2	2	2	2	2	3
0	1	2	1	1	2	1	1	2	3
1	1	2	2	1	2	2	1	2	3
0	1	2	1	2	2	1	2	2	3
1	1	1	1	2	2	2	2	2	3
0	1	1	2	2	2	2	1	2	2
1	1	2	0	1	1	1	2	2	2

## Sheet: injection
NC	FA_0	FA_1	FA_2	OZ0.5_0	OZ0.5_1	OZ0.5_2	OZ2.0_0	OZ2.0_1	OZ2.0_2
7	5	14	5	2.5	4	1	6	4	1
8	4	5	7	2.5	4	2	7	3	2
7	3	2	7	5	7	2	6	7	2
6	4	3	3	5	5	2	7	2	2
8	5	4	5	8	5	2	6	5	4
9	12	4	3	12	5	1	6	2	4
7	8	5	7	8	4	3	8	2	6
8	6	3	3	10	6	2	6	3	3
6	5.8	5	5	6.6	5	1.8	6.5	3.5	3
7	5.9	5	5	6.6	5	1.8	6.5	3.5	3

## Sheet: corneal erosion
NC	FA_0	FA_1	FA_2	OZ0.5_0	OZ0.5_1	OZ0.5_2	OZ2.0_0	OZ2.0_1	OZ2.0_2
0	8	4	3	3	10	8	8	12	10
0	10	4	2	5	5	5	8	6	10
0	5	4	2	3	5	12	7	11	10
1	3	5	0	2	8	7	7	11	8
0	2	0	6	4	8	6	3	12	10
0	2	1	3	2	4	6	3	12	9
1	3	0	2	7	5	4	3	12	12
1	3	0	2	5	8	6	2	12	11
0	3	3	3	7	6	6	5	11	10
2	3	2	2	7	7	8	8	11	10

## Sheet: conj erosion
NC	FA_0	FA_1	FA_2	OZ0.5_0	OZ0.5_1	OZ0.5_2	OZ2.0_0	OZ2.0_1	OZ2.0_2
0	2	2	1	3	2	4	4	6	7
0	2	2	1	2	2	4	2	8	6
0	1	2	1	2	2	4	2	4	6
0	1	2	2	2	2	4	2	6	6
0	1	1	2	2	2	4	1	6	6
1	1	1	2	2	2	3	1	6	6
0	1	0	2	1	3	3	1	6	8
0	1	0	1	2	3	3	1	8	6
0	2	1	1	2	2	4	2	6	6
0	2	2	2	2	3	4	2	7	7
